# Supplementary material for: Evaluation of suitable reference genes for qPCR normalisation of gene expression in a Achilles tendon injury model
Source: PLoS One. 2024 Aug 27;19(8):e0306678. doi: 10.1371/journal.pone.0306678 (PMC11349184; doi:10.1371/journal.pone.0306678)
Supplement: S1 Table — Variability values of pairwise variation with increasing number of RGs for entire dataset (or subdata as indicated. Values ≤ 0.2 are considered acceptable, therefore three RGs reduce variability but two (best-pair) suffice in all instances. (CSV) [file pone.0306678.s002.csv]

	All Data	All Injured	All Uninjured	All Rapamycin	All Vehicle
V2/3	0.169	0.193	0.141	0.148	0.192
V3/4	0.134	0.133	0.14	0.107	0.164
V4/5	0.111	0.129	0.099	0.093	0.117
V5/6	0.097	0.103	0.093	0.081	0.106
V6/7	0.108	0.103	0.085	0.082	0.109
V7/8	0.109	0.09	0.081	0.098	0.131
V8/9	0.108	0.085	0.13	0.105	0.125
V9/10	0.201	0.135	0.228	0.191	0.207
V10/11	0.251	0.134	0.294	0.225	0.282
