# Supplementary material for: Evaluation of suitable reference genes for qPCR normalisation of gene expression in a Achilles tendon injury model
Source: PLoS One. 2024 Aug 27;19(8):e0306678. doi: 10.1371/journal.pone.0306678 (PMC11349184; doi:10.1371/journal.pone.0306678)
Supplement: S1 Raw data — (CSV) [file pone.0306678.s003.csv]

					Gene name
Treatment	Timepoint	Limb	Sample ID	Tendon	HPRT1	RPL13a	SDHA	ACTB	18S	GAPDH	UBC	CSNK2A2	B2M	PAK1IP1	AP3D1
Rapamycin	1 week	L	11L	Injured	21.45	16.79	23.14	16.6	6.23	20.27	21.32	23.97	17.16	23.94	23.65
Rapamycin	1 week	L	19L	Injured	21.3	16.74	23.03	16.28	7.4	23.13	22.32	23.92	17.61	23.53	23.13
Rapamycin	1 week	L	21L	Injured	21.58	16.7	22.77	16.05	6.58	21.75	21.83	23.55	17.15	23.25	23.62
Rapamycin	1 week	L	22L	Injured	23.03	18.26	24.27	17.39	7.32	21.27	23.04	25.64	19.2	25.26	25.37
Rapamycin	1 week	L	26L	Injured	22.33	17.76	24	16.92	6.28	21.72	21.36	24.79	17.75	24.19	23.97
Rapamycin	3 weeks	L	1L	Injured	23.75	17.92	26.99	18.09	7.98	25.22	24.3	25.93	17.93	26.61	25.72
Rapamycin	3 weeks	L	16L	Injured	21.5	16.78	22.89	15.78	6.71	20.52	20.92	23.46	16.77	23.54	22.47
Rapamycin	3 weeks	L	17L	Injured	22.38	17.23	24.33	17.75	10.1	23.07	21.78	25.41	18.02	25.61	24.73
Vehicle	1 week	L	2L	Injured	19.67	16.19	21.34	15.72	4.94	18.52	20.76	22.84	14.82	23.03	22.67
Vehicle	1 week	L	7L	Injured	20.92	17.15	23.14	16.08	6.49	19.24	21.45	21.77	16.65	21.57	21.51
Vehicle	1 week	L	8L	Injured	20.39	16.09	21.19	15.79	4.6	18.68	20.49	22.78	16.55	23	22.44
Vehicle	1 week	L	29L	Injured	20.55	16.81	22.63	15.81	5.68	18.64	21.2	23.55	17.1	23.5	22.9
Vehicle	3 weeks	L	14L	Injured	23.67	18.16	24.41	17.79	12.13	25.15	21.73	26.04	17.88	25.62	24.78
Vehicle	3 weeks	L	27L	Injured	21.06	16.9	22.73	16.13	6.48	18.53	22.41	23.7	17.28	23.68	21.94
Vehicle	3 weeks	L	31L	Injured	21.17	17.23	22.19	15.88	6.37	18.99	20.83	23.43	17.09	23.92	20.98
Vehicle	3 weeks	L	32L	Injured	21.19	16.98	22.22	16.86	6.27	19.7	21.55	23.21	17.2	23.99	22.37
Rapamycin	1 week	R	11R	Uninjured	21.8	16.89	22.18	16.82	8.25	17.39	21.72	23.68	17.55	24.45	23.04
Rapamycin	1 week	R	19R	Uninjured	21.8	18.05	23.57	17.87	11.94	20.87	23.81	24.91	19	25.07	24.51
Rapamycin	1 week	R	20R	Uninjured	22.66	17.7	23.76	17.92	8.97	20.91	23.43	25.19	18.79	25.79	25.1
Rapamycin	1 week	R	21R	Uninjured	21.9	17.51	22.28	17.78	8.92	17.46	23.25	24.82	18.76	24.28	23.93
Rapamycin	1 week	R	22R	Uninjured	23.27	18.12	23.45	18.61	7.79	20.3	23.57	24.97	19.75	25.71	24.46
Rapamycin	3 weeks	R	3R	Uninjured	22.42	18.55	23.05	18.21	8.92	20.74	23.03	25.69	18.69	25.74	25.09
Rapamycin	3 weeks	R	12R	Uninjured	23.85	18.55	24.16	20.18	16.2	19.67	22.44	26.45	19.37	25.94	26.58
Rapamycin	3 weeks	R	13R	Uninjured	22.44	18.01	23.1	17.57	6.98	20.89	21.87	24.79	18.34	25.36	24.6
Rapamycin	3 weeks	R	16R	Uninjured	22.33	17.81	22.72	17.64	10.84	19.07	23.58	24.72	17.55	24.84	24.4
Rapamycin	3 weeks	R	17R	Uninjured	23.1	18.52	23.42	18.57	14.05	19.79	23.7	25.74	19.5	25.64	24.86
Vehicle	1 week	R	2R	Uninjured	24.09	19.97	23.94	19.81	7.65	25.45	22.12	26.9	19.82	27.85	27.68
Vehicle	1 week	R	7R	Uninjured	27.18	21.18	26.39	20.56	17.24	25.06	24.04	28.45	21.52	29.33	29.79
Vehicle	1 week	R	8R	Uninjured	21.94	17.92	22.9	17.25	9.6	19.89	23.6	24.14	17.84	24.7	23.81
Vehicle	1 week	R	29R	Uninjured	22.59	18.67	23.36	18.76	13.06	19.89	23.9	25.34	18.84	25.53	25.11
Vehicle	1 week	R	34R	Uninjured	25.95	20.46	28.05	20.67	9.99	29.21	25.2	27.61	21.73	29.36	28.92
Vehicle	3 weeks	R	6R	Uninjured	23.92	19.87	25.28	19.43	18.87	22.96	24.16	27.09	19	26.9	26.73
Vehicle	3 weeks	R	14R	Uninjured	25.46	19.64	25.51	19.94	9.26	28.38	23.84	27.29	19.91	27.78	27.92
Vehicle	3 weeks	R	25R	Uninjured	22.59	18.04	23.4	17.65	10.25	21.55	21.81	25.05	18.29	25.18	24.69
Vehicle	3 weeks	R	31R	Uninjured	22.8	18.04	23.69	18.12	8.06	21.72	22.22	24.97	19.02	25.92	25.1
